# Supplementary material for: The effectiveness of community-based coordinating interventions in dementia care: a meta-analysis and subgroup analysis of intervention components
Source: BMC Health Serv Res. 2017 Nov 13;17:717. doi: 10.1186/s12913-017-2677-2 (PMC5683245; doi:10.1186/s12913-017-2677-2)
Supplement: Supplementary file 3 — Trial components – details the components used in the subgroup analyses and how each trial would have been grouped. (XLSX 14 kb) [file 12913_2017_2677_MOESM3_ESM.xlsx]

## Sheet: Sheet1
Study ID	Case manager base	Case manager professional background	Case manager training	Contact frequency (average over 12 months)	Contact type	Supervision	Workload (caseload)
Bass 2003	Community-based	Social Workers	NR	10	Telephone	Yes	01:40:00
Bass 2014	Both	Social Workers & Nurses	Yes	20	Telephone	Yes	1:75-125
Callahan 2006	Primary Care	Nurse	No	7.7	Face-to-face & telephone	Yes	1:60-80
Chien 2008	Community-based	Nurse	Yes	20	Face-to-face & telephone	No	01:20:00
Chien 2011	Community-based	Nurse	Yes	24	Face-to-face & telephone	No	01:20:00
Chu 2000	NR	Social workers	NR	12	Face-to-face & telephone	NR	NR
Dias 2008	Community-based	NR	Yes	24	Face-to-face & telephone	Yes	01:20:00
Eloniemi-Sulkava 2001	Primary Care	Nurse	Yes	NR	Face-to-face & telephone	No	NR
Eloniemi-Sulkava 2009	NR	Nurse	Yes	NR	Face-to-face & telephone	Yes	1:60
Jansen 2011	Community-based	Nurse	Yes	10.8	Face-to-face & telephone	NR	Varied
Lam 2009	Community-based	Occupational Therapists	NR	39	Face-to-face & telephone	NR	01:59:00
Newcomer 1999	Both	Social Workers & Nurses	NR	NR	Face-to-face & telephone	Yes	Varied
Samus 2014	Community-based	Social Workers	Yes	24	Face-to-face & telephone	Yes	01:40:00
Vickrey 2006	Community-based	Social Workers	Yes	10.6	Face-to-face & telephone	NR	01:50:00

## Sheet: Sheet2
Bass et al. 2003	Approx. 1:40					01:40:00
Bass et al. 2014	1:75-125					1:75-125
Callahan et al. 2006	1:80 to 1:60 (information from emailed author)					1:60-80
Chien & Lee 2008	Less than 1:20 (information from authors)					01:20:00
Chien & Lee 2011	Less than 1:20 (information from authors)					01:20:00
Chu et al. 2000	NR					NR
Dias et al. 2008	01:20 caseload					01:20:00
Eloniemi-Sulkava et al. 2001	NR					NR
Eloniemi-Sulkava et al. 2009	1:60 caseload					1:60
Jansen et al. 2011	Varied					Varied
Lam et al. 2009	1:59 caseload					01:59:00
Newcomer et al. 1999	Model A 1:100 Model B 1:30					Varied
Samus et al. 2014	NR (3 CMs, 2 full time 1 half time, for 106 pt. approx. 1:40)					01:40:00
Vickrey et al. 2006	1:50 caseloads, full time					01:50:00
