# Supplementary material for: The effectiveness of community-based coordinating interventions in dementia care: a meta-analysis and subgroup analysis of intervention components
Source: BMC Health Serv Res. 2017 Nov 13;17:717. doi: 10.1186/s12913-017-2677-2 (PMC5683245; doi:10.1186/s12913-017-2677-2)
Supplement: Supplementary file 4 — Risk of bias – details the full response to the 11 CASP criteria assessing quality of RCT’s for each of the included trials, and details the scoring and rating of each trial. (XLSX 10 kb) [file 12913_2017_2677_MOESM4_ESM.xlsx]

## Sheet: Sheet1
CASP Qualitative checklist
Study ID (author date)	1. Did the trial address a clearly focused issue? (Y/ Can't tell/ N)	2. Was the assignment of patients to treatments randomised? (Y/ Can't tell/ N)	3. Were patients, health workers and study personnel blinded? (Y/ Can't tell/ N)	4. Were the groups similar at the start of the trial? (Y/Can't tell/ N)	5. Aside from the experimental intervention, were the groups treated equally? (Y/ Can't tell/ N)	6. Were all of the patients who entered the trial properly accounted for at it's conclusion? (Y/ Can't tell/ N)	7. How large was the treatment effect?	8. How precise was the estimate of the treatment effect?	9. Can the results be applied in your context? (Y/ Can't tell/ N)	10. Were all clinically important outcomes considered? (Y/Can't Tell/N)	11. Are the benefits worth the harms and costs? (Y/Can't Tell/N)	Scoring	Rating
Bass 2003	Y	Y	Y	Can't ell	Y	Y	Significant for some	Partially/ mostly	Y	Y	Y	8/9	High
Bass 2014	Y	Y	Can't tell	N	Y	Y	Small (early follow-up)	Partially	Y	N	Y	6/9	Moderate
Callahan 2006	Y	Y	Y	Y	Y	Y	Significant for some	Partially	Y	Y	Y	9/9	High
Chien 2008	Y	Y	Y	Y	Y	N	Significant	Yes	Y	Y	Y	8/9	High
Chien 2010	Y	Y	Y	Y	Y	Y	Significant	Yes	Y	Y	Y	9/9	High
Chu 2000	Y	Y	Can't tell	Y	Y	Y	Significant for some	Partially	Y	Can't Tell	Y	7/9	Moderate
Dias 2008	Y	Y	Y	Y	Y	Y	Significant for some	Partially/ mostly	Y	N	Y	8/9	High
Eloniemi-Sulkava 2001	Y	Y	N	Y	Y	Y	Small (early follow-up)	Partially	Y	N	Y	7/9	Moderate
Eloniemi-Sulkava 2009	Y	Y	N	Y	Y	Y	Small (early follow-up)	Partially	Y	N	Y	7/9	Moderate
Jansen 2011	Y	Y	Y	Y	Y	Y	Some/ None	Not precise	Y	Y	N	8/9	High
Lam 2009	Y	Y	Y	Y	Y	Y	Small (early follow-up)	Partially	Y	Y	Y	9/9	High
Newcomer 1999	Y	Y	Can't tell	Y	Y	Can't tell	Significant for some	Partially	Y	Y	Y	7/9	Moderate
Samus 2014	Y	Y	Y	Y	Y	Y	Significant for some	Partially	Y	Y	Y	9/9	High
Vickrey 2006	Y	Y	Y	Y	Y	Y	Significant for some	Partially/ mostly	Y	Y	Y	9/9	High
